# Supplementary material for: Emergence of Double- and Triple-Gene Reassortant G1P[8] Rotaviruses Possessing a DS-1-Like Backbone after Rotavirus Vaccine Introduction in Malawi
Source: J Virol. 2018 Jan 17;92(3):e01246-17. doi: 10.1128/JVI.01246-17 (PMC5774894; doi:10.1128/JVI.01246-17)
Supplement: Supplemental material [file JVI.01246-17_zjv003183263s1.xls]

## Sheet: TableS1
Table S1. Whole genotype constellations of pre- and post-vaccine Malawian G1P[8] strains and reference rotaviruses. The nomenclature of all the rotavirus strains indicates the rotavirus group, species where the strain was isolated, name of the country where the strain was originally isolated, the common name, year of isolation and the genotypes for genome segment 4 and 9 as proposed by the Rotavi…
	Strain Nomenclature	Genotype constellation											Genogroup/Constellation
	Pre-vaccine G1P[8] strains	VP7	VP4	VP6	VP1	VP2	VP3	NSP1	NSP2	NSP3	NSP4	NSP5
1998-03-05	RVA/Human-wt/MWI/MW1-337/1998/G1P[8]	G1	P[8]	I1	R1	C1	M1	A1	N1	T1	E1	H1	Wa-like
1999-07-15	RVA/Human-wt/MWI/OP2-002/1999/G1P[8]	G1	P[8]	I1	R1	C1	M1	A1	N1	T1	E1	H1	Wa-like
1999-07-19	RVA/Human-wt/MWI/MW2-009/1999/G1P[8]	G1	P[8]	I1	R1	C1	M1	A1	N1	T1	E1	H1	Wa-like
2000-02-16	RVA/Human-wt/MWI/MW2-191/2000/G1P[8]	G1	P[8]	I1	R1	C1	M1	A1	N1	T1	E1	H1	Wa-like
2000-02-22	RVA/Human-wt/MWI/MW2-207/2000/G1P[8]	G1	P[8]	I1	R1	C1	M1	A1	N1	T1	E1	H1	Wa-like
2000-08-28	RVA/Human-wt/MWI/MW2-468/2000/G1P[8]	G1	P[8]	I1	R1	C1	M1	A1	N1	T1	E1	H1	Wa-like
2000-11-24	RVA/Human-wt/MWI/OP2-334/2000/G1P[8]	G1	P[8]	I1	R1	C1	M1	A1	N1	T1	E1	H1	Wa-like
2000-09-29	RVA/Human-wt/MWI/MW2-519/2000/G1P[8]	G1	P[8]	I1	R1	C1	M1	A1	N1	T1	E1	H1	Wa-like
2001-01-23	RVA/Human-wt/MWI/MW2-620/2001/G1P[8]	G1	P[8]	I1	R1	C1	M1	A1	N1	T1	E1	H1	Wa-like
2002-02-21	RVA/Human-wt/MWI/MW2-822/2002/G1P[8]	G1	P[8]	I1	R1	C1	M1	A1	N1	T1	E1	H1	Wa-like
2002-02-28	RVA/Human-wt/MWI/MW2-825/2002/G1P[8]	G1	P[8]	I1	R1	C1	M1	A1	N1	T1	E1	H1	Wa-like
2002-03-22	RVA/Human-wt/MWI/MW2-841/2002/G1P[8]	G1	P[8]	I1	R1	C1	M1	A1	N1	T1	E1	H1	Wa-like
2002-12-08	RVA/Human-wt/MWI/MW2-954/2002/G1P[8]	G1	P[8]	I1	R1	C1	M1	A1	N1	T1	E1	H1	Wa-like
2002-04-08	RVA/Human-wt/MWI/OP2-520/2002/G1P[8]	G1	P[8]	I1	R1	C1	M1	A1	N1	T1	E1	H1	Wa-like
2003-05-07	RVA/Human-wt/MWI/OP2-612/2002/G1P[8]	G1	P[8]	I1	R1	C1	M1	A1	N1	T1	E1	H1	Wa-like
2003-09-05	RVA/Human-wt/MWI/MW2-1026/2003/G1P[8]	G1	P[8]	I1	R1	C1	M1	A1	N1	T1	E1	H1	Wa-like
2004-01-24	RVA/Human-wt/MWI/MW2-1057/2004/G1P[8]	G1	P[8]	I1	R1	C1	M1	A1	N1	T2	E1	H1	Wa-like (Mono-Reassortant)
2004-03-01	RVA/Human-wt/MWI/MW2-1070/2004/G1P[8]	G1	P[8]	I1	R1	C1	M1	A1	N1	T1	E1	H1	Wa-like
2004-06-16	RVA/Human-wt/MWI/MW2-1117/2004/G1P[8]	G1	P[8]	I1	R1	C1	M1	A1	N1	T1	E1	H1	Wa-like
2005-03-08	RVA/Human-wt/MWI/MW2-1253/2005/G1P[8]	G1	P[8]	I1	R1	C1	M1	A1	N1	T1	E1	H1	Wa-like
2005-03-10	RVA/Human-wt/MWI/MW2-1254/2005/G1P[8]	G1	P[8]	I1	R1	C1	M1	A1	N1	T1	E1	H1	Wa-like
2005-04-12	RVA/Human-wt/MWI/MW2-1274/2005/G1P[8]	G1	P[8]	I1	R1	C1	M1	A1	N1	T1	E1	H1	Wa-like
2008-01-04	RVA/Human-wt/MWI/0P5-001/2008/G1P[8]	G1	P[8]	I1	R1	C1	M1	A1	N1	T1	E1	H1	Wa-like
2009-01-08	RVA/Human-wt/MWI/MW5-184/2009/G1P[8]	G1	P[8]	I1	R1	C1	M1	A1	N1	T1	E1	H1	Wa-like
2012-03-07	RVA/Human-wt/MWI/BID110/2012/G1P[8]	G1	P[8]	I1	R1	C1	M1	A1	N1	T1	E1	H1	Wa-like
2012-02-13	RVA/Human-wt/MWI/BID111/2012/G1P[8]	G1	P[8]	I1	R1	C1	M1	A1	N1	T1	E1	H1	Wa-like
2012-02-02	RVA/Human-wt/MWI/BID11R/2012/G1P[8]	G1	P[8]	I1	R1	C1	M1	A1	N1	T1	E1	H1	Wa-like
2012-04-16	RVA/Human-wt/MWI/BID14A/2012/G1P[8]	G1	P[8]	I1	R1	C1	M1	A1	N1	T1	E1	H1	Wa-like
2012-05-07	RVA/Human-wt/MWI/BID14F/2012/G1P[8]	G1	P[8]	I1	R1	C1	M1	A1	N1	T1	E1	H1	Wa-like
2012-03-16	RVA/Human-wt/MWI/BID1AC/2012/G1P[8]	G1	P[8]	I1	R1	C1	M1	A1	N1	T1	E1	H1	Wa-like
2012-06-29	RVA/Human-wt/MWI/BID1CH/2012/G1P[8]	G1	P[8]	I1	R1	C1	M1	A1	N1	T1	E1	H1	Wa-like
	Post-Vaccine G1P[8] strains
2013-07-23	RVA/Human-wt/MWI/BID1KS/2013/G1P[8]	G1	P[8]	I2	R2	C2	M2	A2	N2	T2	E2	H2	DS-1-like (Double-reassortant)
2013-07-30	RVA/Human-wt/MWI/BID1KY/2013/G1P[8]	G1	P[8]	I2	R2	C2	M2	A2	N2	T2	E2	H2	DS-1-like (Double-reassortant)
2013-06-28	RVA/Human-wt/MWI/BID1LN/2013/G1P[8]	G1	P[8]	I2	R1	C2	M2	A2	N2	T2	E2	H2	DS-1-like(Triple-Reassortant)
2013-07-04	RVA/Human-wt/MWI/BID1LW/2013/G1P[8]	G1	P[8]	I2	R2	C2	M2	A2	N2	T2	E2	H2	DS-1-like (Double-reassortant)
2013-05-16	RVA/Human-wt/MWI/BID1PU/2013/G1P[8]	G1	P[8]	I2	R2	C2	M2	A2	N2	T2	E2	H2	DS-1-like (Double-reassortant)
2013-10-29	RVA/Human-wt/MWI/BID225/2013/G1P[8]	G1	P[8]	I2	R2	C2	M2	A2	N2	T2	E2	H2	DS-1-like (Double-reassortant)
2013-06-07	RVA/Human-wt/MWI/BID2AW/2013/G1P[8]	G1	P[8]	I2	R2	C2	M2	A2	N2	T2	E2	H2	DS-1-like (Double-reassortant)
2013-06-04	RVA/Human-wt/MWI/BID2BB/2013/G1P[8]	G1	P[8]	I2	R2	C2	M2	A2	N2	T2	E2	H2	DS-1-like (Double-reassortant)
2013-06-17	RVA/Human-wt/MWI/BID2BS/2013/G1P[8]	G1	P[8]	I2	R2	C2	M2	A2	N2	T2	E2	H2	DS-1-like (Double-reassortant)
2013-08-23	RVA/Human-wt/MWI/BID2DE/2013/G1P[8]	G1	P[8]	I2	R2	C2	M2	A2	N2	T2	E2	H2	DS-1-like (Double-reassortant)
2013-09-17	RVA/Human-wt/MWI/BID2FT/2013/G1P[8]	G1	P[8]	I2	R2	C2	M2	A2	N2	T2	E2	H2	DS-1-like (Double-reassortant)
2014-03-10	RVA/Human-wt/MWI/BID1ZF/2014/G1P[8]	G1	P[8]	I2	R2	C2	M2	A2	N2	T2	E2	H2	DS-1-like (Double-reassortant)
2014-06-03	RVA/Human-wt/MWI/BID230/2014/G1P[8]	G1	P[8]	I2	R2	C2	M2	A2	N2	T1	E2	H2	DS-1-like(Triple-Reassortant)
2014-04-22	RVA/Human-wt/MWI/BID263/2014/G1P[8]	G1	P[8]	I2	R2	c2	M2	A2	N2	T2	E2	H2	DS-1-like (Double-reassortant)
2014-03-19	RVA/Human-wt/MWI/BID2MT/2014/G1P[8]	G1	P[8]	I2	R2	C2	M2	A2	N2	T2	E2	H2	DS-1-like (Double-reassortant)
2014-01-22	RVA/Human-wt/MWI/BID2Q3/2014/G1P[8]	G1	P[8]	12	R2	C2	M2	A2	N2	T2	E2	H2	DS-1-like (Double-reassortant)
2014-01-23	RVA/Human-wt/MWI/BID2Q6/2014/G1P[8]	G1	P[8]	I2	R2	C2	M2	A2	N2	T2	E2	H2	DS-1-like (Double-reassortant)
2014-06-02	RVA/Human-wt/MWI/BID2QJ/2014/G1P[8]	G1	P[8]	I2	R2	C2	M2	A2	N2	T2	E2	H2	DS-1-like (Double-reassortant)
	Reference strains ( Wa prototype, DS-1 prototype, Wa-like and DS-1-like from elsewhere)
	RVA/Human-tc/USA/Wa/1974/G1P[8]	G1	P[8]	I1	R1	C1	M1	A1	N1	T1	E1	H1	Wa (Prototype)
	RVA/Human-wt/ZAF/MRC-DPRU1289/2007/G1P[8]	G1	P[8]	I1	R1	C1	M1	A1	N1	T1	E1	H1	Wa-like
	RVA/Human-wt/ZAF/MRC-DPRU2030/2010/G1P[8]	G1	P[8]	I1	R1	C1	M1	A1	N1	T1	E1	H1	Wa-like
	RVA/Human-wt/BGD/Dhaka16/2003/G1P[8]	G1	P[8]	I1	R1	C1	M1	A1	N1	T1	E1	H1	Wa-like
	RVA/Human-tc/USA/DS-1/1976/G2P[4]	G2	P[4]	I2	R2	C2	M2	A2	N2	T2	E2	H2	DS-1 (Prototype)
	RVA/Human-wt/CHN/TB-Chen/1996/G2P[4]	G2	P[4]	I2	R2	C2	M2	A2	N2	T2	E2	H2	DS-1-like
	RVA/Human-wt/THA/PCB-180/2013/G1P[8]	G1	P[8]	I2	R2	C2	M2	A2	N2	T2	E2	H2	DS-1-like (Double Reassortant)
	RVA/Human-wt/THA/SKT-109/2013/G1P[8]	G1	P[8]	I2	R2	C2	M2	A2	N2	T2	E2	H2	DS-1-like (Double Reassortant)
	RVA/Human-wt/THA/SSKT-41/2013/G1P[8]	G1	P[8]	I2	R2	C2	M2	A2	N2	T2	E2	H2	DS-1-like (Double Reassortant)
	Reference strains (with DS-1-like genetic constellation from Malawi)
1998	RVA/Human-wt/MWI/NeO2-007/1998/G8P[6]	G8	P[6]	I2	R2	C2	M2	A2	N2	T2	E2	H2	DS-1-like (Double Reassortant)
1998	RVA/Human-wt/MWI/NeO2-025/1998/G8P[6]	G8	P[6]	I2	R2	C2	M2	A2	N2	T2	E2	H2	DS-1-like (Double Reassortant)
2007	RVA/Human-wt/MWI/MAL66/2007/G2P[4]	G2	P[4]	I2	R2	C2	M2	A2	N2	T2	E2	H2	DS-1-like
2001-02-13	RVA/Human-wt/MWI/OP2-384/2001/G8P[6]	G8	P[6]	I2	R2	C2	M2	A2	N2	T2	E2	H2	DS-1-like (Double Reassortant)
2003-11-05	RVA/Human-wt/MWI/OP2-668/2003/G8P[6]	G8	P[6]	I2	R2	C2	M2	A2	N2	T2	E2	H2	DS-1-like (Double Reassortant)
2005-07-11	RVA/Human-wt/MWI/QOP002/2005/G8P[4]	G8	P[4]	I2	R2	C2	M2	A2	N2	T2	E2	H2	DS-1-like (Mono Reassortant)
1905-06-27	RVA/Human-wt/MWI/QEC29/2005/G8P[6]	G8	P[6]	I2	R2	C2	M2	A2	N2	T2	E2	H2	DS-1-like (Double Reassortant)
2006-10-06	RVA/Human-wt/MWI/QOP250/2007/G8P[4]	G8	P[4]	I2	R2	C2	M2	A2	N2	T2	E2	H2	DS-1-like (Mono Reassortant)
2007-03-22	RVA/Human-wt/MWI/QOP340/2007/G8P[4]	G8	P[4]	I2	R2	C2	M2	A2	N2	T2	E2	H2	DS-1-like (Mono Reassortant)
2007-06-20	RVA/Human-wt/MWI/QOP387/2007/G8P[4]	G8	P[4]	I2	R2	C2	M2	A2	N2	T2	E2	H2	DS-1-like (Mono Reassortant)
2007	RVA/Human-wt/MWI/MAL88/2007/G12P[6]	G12	P[6]	I2	R2	C2	M2	A2	N2	T2	E2	H2	DS-1-like (Double Reassortant)
2007	RVA/Human-wt/MWI/MAL39/2007/G12P[6]	G12	P[6]	I2	R2	C2	M2	A2	N2	T2	E2	H2	DS-1-like (Double Reassortant)
1997-07-08	RVA/Human-wt/MWI/MW1-006/1997/G8P[4]	G8	P[4]	I2	R2	C2	M2	A2	N2	T2	E2	H2	DS-1-like (Mono Reassortant)
1997-07-28	RVA/Human-wt/MWI/MW1-023/1997/G8P[6]	G8	P[6]	I2	R2	C2	M2	A2	N2	T2	E2	H2	DS-1-like (Double Reassortant)
1997-10-28	RVA/Human-wt/MWI/MW1-131/1997/G8P[6]	G8	P[6]	I2	R2	C2	M2	A2	N2	T2	E2	H2	DS-1-like (Double Reassortant)
1998-03-02	RVA/Human-wt/MWI/MW1-333/1998/G8P[4]	G8	P[4]	I2	R2	C2	M2	A2	N2	T2	E2	H2	DS-1-like (Mono Reassortant)
1998-07-27	RVA/Human-wt/MWI/MW1-467/1998/G8P[6]	G8	P[6]	I2	R2	C2	M2	A2	N2	T2	E2	H2	DS-1-like (Double Reassortant)
1999-06-17	RVA/Human-wt/MWI/MW1-860/1999/G8P[6]	G8	P[6]	I2	R2	C2	M2	A2	N2	T2	E2	H2	DS-1-like (Double Reassortant)
1999-08-05	RVA/Human-wt/MWI/MW2-026/1999/G8P[6]	G8	P[6]	I2	R2	C2	M2	A2	N2	T2	E2	H2	DS-1-like (Double Reassortant)
2004-10-28	RVA/Human-wt/MWI/MW2-1189/2004/G8P[6]	G8	P[6]	I2	R2	C2	M2	A2	N2	T2	E2	H2	DS-1-like (Double Reassortant)
2000-03-06	RVA/Human-wt/MWI/MW2-216/2000/G8P[6]	G8	P[6]	I2	R2	C2	M2	A2	N2	T2	E2	H2	DS-1-like (Double Reassortant)
2000-09-12	RVA/Human-wt/MWI/MW2-489/2000/G8P[4]	G8	P[4]	I2	R2	C2	M2	A2	N2	T2	E2	H2	DS-1-like (Double Reassortant)
2001-02-06	RVA/Human-wt/MWI/MW2-624/2001/G8P[4]	G8	P[4]	I2	R2	C2	M2	A2	N2	T2	E2	H2	DS-1-like (Mono Reassortant)
2001-05-21	RVA/Human-wt/MWI/OP2-422/2001/G8P[4]	G8	P[4]	I2	R2	C2	M2	A2	N2	T2	E2	H2	DS-1-like (Mono Reassortant)
2001-05-22	RVA/Human-wt/MWI/MW2-680/2001/G8P[4]	G8	P[4]	I2	R2	C2	M2	A2	N2	T2	E2	H2	DS-1-like (Mono Reassortant)
2002-02-01	RVA/Human-wt/MWI/OP2-506/2002/G8P[4]	G8	P[4]	I2	R2	C2	M2	A2	N2	T2	E2	H2	DS-1-like (Mono Reassortant)
2002-07-29	RVA/Human-wt/MWI/OP2-557/2002/G8P[4]	G8	P[4]	I2	R2	C2	M2	A2	N2	T2	E2	H2	DS-1-like (Mono Reassortant)
2002-08-05	RVA/Human-wt/MWI/MW2-924/2002/G8P[4]	G8	P[4]	I2	R2	C2	M2	A2	N2	T2	E2	H2	DS-1-like (Mono Reassortant)
2003-11-05	RVA/Human-wt/MWI/OP2-668/2003/G8P[6]	G8	P[6]	I2	R2	C2	M2	A2	N2	T2	E2	H2	DS-1-like (Double Reassortant)
2004-02-09	RVA/Human-wt/MWI/OP2-694/2004/G8P[4]	G8	P[4]	I2	R2	C2	M2	A2	N2	T2	E2	H2	DS-1-like (Mono Reassortant)
2004-05-25	RVA/Human-wt/MWI/MW2-1103/2004/G8P[8]	G8	P[4]	I2	R2	C2	M2	A2	N2	T2	E2	H2	DS-1-like (Mono Reassortant)
2004-06-16	RVA/Human-wt/MWI/MW2-1114/2004/G8P[4]	G8	P[4]	I2	R2	C2	M2	A2	N2	T2	E2	H2	DS-1-like (Mono Reassortant)
2005-02-11	RVA/Human-wt/MWI/MW2-1238/2005/G8P[4]	G8	P[4]	I2	R2	C2	M2	A2	N2	T2	E2	H2	DS-1-like (Mono Reassortant)
2005-02-25	RVA/Human-wt/MWI/MW2-1246/2005/G8P[4]	G8	P[4]	I2	R2	C2	M2	A2	N2	T2	E2	H2	DS-1-like (Mono Reassortant)
2005-03-21	RVA/Human-wt/MWI/MW2-1260/2005/G8P[4]	G8	P[4]	I2	R2	C2	M2	A2	N2	T2	E2	H2	DS-1-like (Mono Reassortant)
2005-04-18	RVA/Human-wt/MWI/MW2-1277/2005/G8P[4]	G8	P[4]	I2	R2	C2	M2	A2	N2	T2	E2	H2	DS-1-like (Mono Reassortant)
2006-10-06	RVA/Human-wt/MWI/QEC257/2006/G8P[4]	G8	P[4]	I2	R2	C2	M2	A2	N2	T2	E2	H2	DS-1-like (Mono Reassortant)
2006-11-28	RVA/Human-wt/MWI/QEC287/2006/G8P[8]	G8	P[4]	I2	R2	C2	M2	A2	N2	T2	E2	H2	DS-1-like (Mono Reassortant)
2006-11-30	RVA/Human-wt/MWI/QEC289/2006/G8P[8]	G8	P[4]	I2	R2	C2	M2	A2	N2	T2	E2	H2	DS-1-like (Mono Reassortant)
2008-01-28	RVA/Human-wt/MWI/OP5-009/2008/G2P[4]	G2	P[4]	I2	R2	C2	M2	A2	N2	T2	E2	H2	DS-1-like
2008-03-06	RVA/Human-wt/MWI/MW5-039/2008/G2P[4]	G2	P[4]	I2	R2	C2	M2	A2	N2	T2	E2	H2	DS-1-like
2008-03-17	RVA/Human-wt/MWI/MW5-048/2008/G2P[4]	G2	P[4]	I2	R2	C2	M2	A2	N2	T2	E2	H2	DS-1-like
2009-06-22	RVA/Human-wt/MWI/OP5-275/2009/G2P[4]	G2	P[4]	I2	R2	C2	M2	A2	N2	T2	E2	H2	DS-1-like
2012-01-05	RVA/Human-wt/MWI/BID11S/2012/G2P[4]	G2	P[4]	I2	R2	C2	M2	A2	N2	T2	E2	H2	DS-1-like
2012-01-17	RVA/Human-wt/MWI/BID124/2012/G2P[4]	G2	P[4]	I2	R2	C2	M2	A2	N2	T2	E2	H2	DS-1-like
2012-02-09	RVA/Human-wt/MWI/BID11V/2012/G2P[4]	G2	P[4]	I2	R2	C2	M2	A2	N2	T2	E2	H2	DS-1-like
2012-02-14	RVA/Human-wt/MWI/BID11D/2012/G2P[4]	G2	P[4]	I2	R2	C2	M2	A2	N2	T2	E2	H2	DS-1-like
2012-02-13	RVA/Human-wt/MWI/BID115/2012/G2P[4]	G2	P[4]	I2	R2	C2	M2	A2	N2	T2	E2	H2	DS-1-like
2012-03-01	RVA/Human-wt/MWI/BID11E/2012/G2P[4]	G2	P[4]	I2	R2	C2	M2	A2	N2	T2	E2	H2	DS-1-like
2012-03-14	RVA/Human-wt/MWI/BID19T/2012/G2P[4]	G2	P[4]	I2	R2	C2	M2	A2	N2	T2	E2	H2	DS-1-like
2012-04-03	RVA/Human-wt/MWI/BID1AW/2012/G2P[6]	G2	P[4]	I2	R2	C2	M2	A2	N2	T2	E2	H2	DS-1-like
2012-04-27	RVA/Human-wt/MWI/BID14Z/2012/G2P[4]	G2	P[4]	I2	R2	C2	M2	A2	N2	T2	E2	H2	DS-1-like
2012-04-12	RVA/Human-wt/MWI/BID1B8/2012/G2P[4]	G2	P[4]	I2	R2	C2	M2	A2	N2	T2	E2	H2	DS-1-like
2012-06-06	RVA/Human-wt/MWI/BID15I/2012/G2P[4]	G2	P[4]	I2	R2	C2	M2	A2	N2	T2	E2	H2	DS-1-like
2012-06-11	RVA/Human-wt/MWI/BID1BI/2012/G2P[4]	G2	P[4]	I2	R2	C2	M2	A2	N2	T2	E2	H2	DS-1-like
2012-03-29	RVA/Human-wt/MWI/BID1B9/2012/G8P[4]	G2	P[4]	I2	R2	C2	M2	A2	N2	T2	E2	H2	DS-1-like
2012-06-15	RVA/Human-wt/MWI/BID15V/2012/G2P[4]	G2	P[4]	I2	R2	C2	M2	A2	N2	T2	E2	H2	DS-1-like
2012-06-25	RVA/Human-wt/MWI/BID1CT/2012/G2P[4]	G2	P[4]	I2	R2	C2	M2	A2	N2	T2	E2	H2	DS-1-like
2012-12-12	RVA/Human-wt/MWI/BID175/2012/G2P[4]	G2	P[4]	I2	R2	C2	M2	A2	N2	T2	E2	H2	DS-1-like
2013-04-17	RVA/Human-wt/MWI/BID1JK/2013/G2P[4]	G2	P[4]	I2	R2	C2	M2	A2	N2	T2	E2	H2	DS-1-like
2013-05-07	RVA/Human-wt/MWI/BID27S/2013/G2P[4]	G2	P[4]	I2	R2	C2	M2	A2	N2	T2	E2	H2	DS-1-like
2013-05-15	RVA/Human-wt/MWI/BID1PP/2013/G2P[4]	G2	P[4]	I2	R2	C2	M2	A2	N2	T2	E2	H2	DS-1-like
2013-06-03	RVA/Human-wt/MWI/BID2B8/2013/G2P[4]	G2	P[4]	I2	R2	C2	M2	A2	N2	T2	E2	H2	DS-1-like
2013-06-11	RVA/Human-wt/MWI/BID2BL/2013/G2P[4]	G2	P[4]	I2	R2	C2	M2	A2	N2	T2	E2	H2	DS-1-like
2013-07-01	RVA/Human-wt/MWI/BID1LP/2013/G2P[6]	G2	P[6]	I2	R2	C2	M2	A2	N2	T2	E2	H2	DS-1-like (Mono Reassortant)
2013-07-09	RVA/Human-wt/MWI/BID1M1/2013/G2P[6]	G2	P[6]	I2	R2	C2	M2	A2	N2	T2	E2	H2	DS-1-like (Mono Reassortant)
2013-07-29	RVA/Human-wt/MWI/BID1KU/2013/G2P[6]	G2	P[6]	I2	R2	C2	M2	A2	N2	T2	E2	H2	DS-1-like (Mono Reassortant)
2013-08-14	RVA/Human-wt/MWI/BID2CC/2014/G2P[4]	G2	P[4]	I2	R2	C2	M2	A2	N2	T2	E2	H2	DS-1-like
2013-08-21	RVA/Human-wt/MWI/BID2D8/2013/G2P[4]	G2	P[4]	I2	R2	C2	M2	A2	N2	T2	E2	H2	DS-1-like
2013-08-26	RVA/Human-wt/MWI/BID2DK/2013/G2P[6]	G2	P[6]	I2	R2	C2	M2	A2	N2	T2	E2	H2	DS-1-like (Mono Reassortant)
2013-09-02	RVA/Human-wt/MWI/BID2AB/2013/G2P[4]	G2	P[4]	I2	R2	C2	M2	A2	N2	T2	E2	H2	DS-1-like
2013-09-17	RVA/Human-wt/MWI/BID2FW/2013/G2P[4]	G2	P[4]	I2	R2	C2	M2	A2	N2	T2	E2	H2	DS-1-like
2013-09-23	RVA/Human-wt/MWI/BID2IJ/2013/G2P[4]	G2	P[4]	I2	R2	C2	M2	A2	N2	T2	E2	H2	DS-1-like
2013-10-21	RVA/Human-wt/MWI/BID253/2013/G2P[4]	G2	P[4]	I2	R2	C2	M2	A2	N2	T2	E2	H2	DS-1-like
2013-10-23	RVA/Human-wt/MWI/BID257/2013/G2P[4]	G2	P[4]	I2	R2	C2	M2	A2	N2	T2	E2	H2	DS-1-like
2013-11-04	RVA/Human-wt/MWI/BID1YZ/2013/G2P[6]	G2	P[6]	I2	R2	C2	M2	A2	N2	T2	E2	H2	DS-1-like (Mono Reassortant)
2013-12-02	RVA/Human-wt/MWI/BID2PE/2013/G2P[4]	G2	P[4]	I2	R2	C2	M2	A2	N2	T2	E2	H2	DS-1-like
2014-01-23	RVA/Human-wt/MWI/BID2Q5/2014/G2P[4]	G2	P[4]	I2	R2	C2	M2	A2	N2	T2	E2	H2	DS-1-like
2014-01-24	RVA/Human-wt/MWI/BID2Q9/2014/G1P[4]	G2	P[4]	I2	R2	C2	M2	A2	N2	T2	E2	H2	DS-1-like
2014-01-27	RVA/Human-wt/MWI/BID2QF/2014/G2P[4]	G2	P[4]	I2	R2	C2	M2	A2	N2	T2	E2	H2	DS-1-like
2014-02-06	RVA/Human-wt/MWI/BID2K6/2014/G2P[4]	G2	P[4]	I2	R2	C2	M2	A2	N2	T2	E2	H2	DS-1-like
2014-02-10	RVA/Human-wt/MWI/BID2KQ/2014/G2P[4]	G2	P[4]	I2	R2	C2	M2	A2	N2	T2	E2	H2	DS-1-like
2014-02-14	RVA/Human-wt/MWI/BID2LB/2014/G2P[4]	G2	P[4]	I2	R2	C2	M2	A2	N2	T2	E2	H2	DS-1-like
2014-03-11	RVA/Human-wt/MWI/BID1ZJ/2014/G2P[4]	G2	P[4]	I2	R2	C2	M2	A2	N2	T2	E2	H2	DS-1-like
2014-03-14	RVA/Human-wt/MWI/BID1VD/2014/G2P[4]	G2	P[4]	I2	R2	C2	M2	A2	N2	T2	E2	H2	DS-1-like
2014-03-17	RVA/Human-wt/MWI/BID1VI/2014/G2P[4]	G2	P[4]	I2	R2	C2	M2	A2	N2	T2	E2	H2	DS-1-like
2014-03-18	RVA/Human-wt/MWI/BID2ML/2014/G2P[4]	G2	P[4]	I2	R2	C2	M2	A2	N2	T2	E2	H2	DS-1-like
2014-03-31	RVA/Human-wt/MWI/BID2NL/2014/G2P[4]	G2	P[4]	I2	R2	C2	M2	A2	N2	T2	E2	H2	DS-1-like
2012-05-21	RVA/Human-wt/MWI/BID155/2012/G2P[4]	G2	P[4]	I2	R2	C2	M2	A2	N2	T2	E2	H2	DS-1-like
2012-05-23	RVA/Human-wt/MWI/BID156/2012/G2P[4]	G2	P[4]	I2	R2	C2	M2	A2	N2	T2	E2	H2	DS-1-like
2012-05-24	RVA/Human-wt/MWI/BID15B/2012/G2P[4]	G2	P[4]	I2	R2	C2	M2	A2	N2	T2	E2	H2	DS-1-like
2012-05-24	RVA/Human-wt/MWI/BID157/2012/G2P[4]	G2	P[4]	I2	R2	C2	M2	A2	N2	T2	E2	H2	DS-1-like
2014-06-12	RVA/Human-wt/MWI/BID2QQ/2014/G2P[4]	G2	P[4]	I2	R2	C2	M2	A2	N2	T2	E2	H2	DS-1-like
2014-06-16	RVA/Human-wt/MWI/BID2QX/2014/G2P[4]	G2	P[4]	I2	R2	C2	M2	A2	N2	T2	E2	H2	DS-1-like
2014-06-20	RVA/Human-wt/MWI/BID2R1/2014/G2P[4]	G2	P[4]	I2	R2	C2	M2	A2	N2	T2	E2	H2	DS-1-like
2014-06-25	RVA/Human-wt/MWI/BID237/2014/G2P[4]	G2	P[4]	I2	R2	C2	M2	A2	N2	T2	E2	H2	DS-1-like
